# Supplementary material for: A Lateral Line Specific Mucin Involved in Cupula Growth and Vibration Detection in Zebrafish
Source: Int J Mol Sci. 2025 Jan 15;26(2):708. doi: 10.3390/ijms26020708 (PMC11765562; doi:10.3390/ijms26020708)
Supplement: Supplementary file 1 [file ijms-26-00708-s001.zip]

Archive with 1 entries (1 files):
- ijms-3334983-supplementary.pdf
